# Supplementary material for: Health Professionals’ Perceptions of Pacific Co-Designed Resources for Pacific Gout Patients
Source: Healthcare (Basel). 2025 Aug 22;13(17):2089. doi: 10.3390/healthcare13172089 (PMC12427854; doi:10.3390/healthcare13172089)
Supplement: Supplementary file 1 [file healthcare-13-02089-s001.zip]

Archive with 1 entries (1 files):
- healthcare-3775158-supplementary.pdf
